# Supplementary material for: Phylogeny and Molecular Characterisation of PRNP in Red-Tailed Phascogale (Phascogale calura)
Source: Brain Sci. 2025 Feb 26;15(3):250. doi: 10.3390/brainsci15030250 (PMC11940036; doi:10.3390/brainsci15030250)
Supplement: Supplementary file 1 [file brainsci-15-00250-s001.zip]

Archive with 1 entries (1 files):
- brainsci-3391999-supplementary.pdf
